# Supplementary material for: Palladium(II) Metal Complex Fabricated Titanium Implant Mitigates Dual-Species Biofilms in Artificial Synovial Fluid
Source: Antibiotics (Basel). 2023 Aug 8;12(8):1296. doi: 10.3390/antibiotics12081296 (PMC10451766; doi:10.3390/antibiotics12081296)
Supplement: Supplementary file 1 [file antibiotics-12-01296-s001.zip]

Archive with 1 entries (1 files):
- antibiotics-2502738-supplementary.pdf
